# Supplementary material for: The Antialgal Mechanism of Luteolin-7-O-Glucuronide on Phaeocystis globosa by Metabolomics Analysis
Source: Int J Environ Res Public Health. 2019 Sep 3;16(17):3222. doi: 10.3390/ijerph16173222 (PMC6747131; doi:10.3390/ijerph16173222)
Supplement: Supplementary file 1 [file ijerph-16-03222-s001.zip]

Archive with 5 entries (4 files):
- supplementary files for publication.docx
- supplementary files for publication.xlsx
- ╨┬╜¿╬─╝■╝╨/
- ╨┬╜¿╬─╝■╝╨/S materials.docx
- ╨┬╜¿╬─╝■╝╨/The list of identified metabolites.xlsx
