# Supplementary material for: The Antialgal Mechanism of Luteolin-7-O-Glucuronide on Phaeocystis globosa by Metabolomics Analysis
Source: Int J Environ Res Public Health. 2019 Sep 3;16(17):3222. doi: 10.3390/ijerph16173222 (PMC6747131; doi:10.3390/ijerph16173222)
Supplement: Supplementary file 1 [file ijerph-16-03222-s001.zip › supplementary files for publication.xlsx]

## Sheet: Sheet1
Table S1 The list of identified metabolites in medium
	C1	C2	C3	C4	C5	C6	T1	T2	T3	T4	T5	T6
(+)-Abscisic acid	8513.89	12054.5	8474.91	8931.16	16965.8	6462.96	8634.31	8969.92	10701.3	11667.3	82468.9	8270.43
(+)-Marmesin	169806	167923	140826	214988	192611	39334.4	65964	184976	36848.8	56626.2	141535	160844
(2E,6E)-Farnesol	274793	134706	96466.5	289521	453550	71814.5	216966	308683	43436.5	193793	204242	248223
(2'S)-Deoxymyxol 2'-alpha-L-fucoside	32868.8	26921.7	35213.6	29304.6	26642.2	32496.3	24904.5	29573.8	29499.8	33931.5	22341.5	24598
(2'S)-Deoxymyxol 2'-alpha-L-fucoside	5.22889e+06	6.51162e+06	6.60965e+06	5.96901e+06	6.26668e+06	7.39587e+06	8.87012e+06	6.69321e+06	7.36913e+06	6.8084e+06	5.92122e+06	6.61128e+06
13(S)-HPODE	4974.28	3937.47	98871	3677.07	8098.77	3316.1	7323.74	7002.67	5449.12	5823.73	20182.3	12521.7
13-KODE	87970.2	139617	125096	68070.6	118524	98279.6	62571.8	57524.1	72616.4	93050.5	1.14725e+06	118279
1-Naphthol	1.98289e+06	1.82418e+06	1.95409e+06	1.72756e+06	1.52115e+06	2.08812e+06	2.00281e+06	1.87145e+06	2.10232e+06	2.17221e+06	1.49447e+06	1.9906e+06
1-Piperideine	126371	168076	147243	157207	315533	196255	138028	184827	124466	135170	205865	163574
2,5-Bis(hydroxymethyl)furan	2.67047e+06	2.77313e+06	2.61741e+06	2.66792e+06	2.3182e+06	2.72704e+06	2.77813e+06	2.6617e+06	2.93432e+06	2.85847e+06	2.46395e+06	2.70616e+06
2-Hydroxyestrone	3971.17	24224.4	3493.4	2780.79	3666.2	3992.32	3260.2	2366.24	2671.89	15621.3	48104	3819.74
2-Methylbenzoic acid	187067	186732	234525	224568	318259	237525	185295	226913	99909	244281	237413	204565
2-Methylnaphthalene	364052	323098	321277	313431	247383	309638	319166	278229	294920	307133	223104	298697
2-Naphthol	24683.8	95227.9	121215	99600	202522	26324	51536.1	14374.5	3990.74	18668.6	97983.1	109866
3-Dimethylallyl-4-hydroxymandelic acid	4.41501e+07	3.95138e+07	4.17586e+07	6.28905e+07	5.31713e+07	1.35389e+07	2.56167e+07	5.24951e+07	1.57196e+07	1.83181e+07	4.40714e+07	4.75707e+07
3-Methylbutanoic acid	126914	98674.1	146677	130547	127732	133660	158421	5677.77	39114.7	85123.6	115656	178644
3-Phenylpropanoic acid	164286	206166	260821	196444	97818.3	113611	117705	81511.7	127334	76610.4	159173	125141
4-Chlorophenol	26534	21398	22372.9	23928.7	23682	13429.2	17027.3	18340.7	9363.12	13735.3	18968.5	22967.6
4-Hydroxybenzaldehyde	322265	65040.2	317203	297409	230692	322410	273701	246319	299276	276719	212161	236494
4-Nitrophenol	736594	515637	735942	555449	1.16598e+06	368517	588967	745539	302540	356139	443082	469099
5-Aminopentanamide	69002.3	67753.6	75289.4	68905.2	171416	77551.6	93203.9	55264.6	54623.6	56921.9	115423	87553.3
5-Methylcytosine	1.115e+06	874633	1.04765e+06	960029	268586	855570	355690	325973	298355	325666	185537	372923
7-Dehydrodesmosterol	10702.1	10372.5	150726	10921.3	13132.3	9475.16	9498.76	9637.7	10342.4	11679.9	9834.91	27300.1
9-Oxononanoic acid	923574	900698	1.23034e+06	1.23694e+06	1.15654e+06	1.05308e+06	1.07042e+06	1.17129e+06	229252	318415	947031	1.06715e+06
9-Oxononanoic acid	47925	56768.5	48502.1	44494.1	64186	49399.8	42400.1	67450.7	44523.3	42029.2	216564	39596.2
Acetophenone	1.93142e+06	2.0728e+06	2.15235e+06	2.36627e+06	1.34073e+06	513429	816431	1.28882e+06	429733	345943	1.92579e+06	1.27054e+06
Adenine	174922	176898	169454	145012	153097	153523	9.90436e+06	206733	155602	186064	231278	248710
Adipic acid	408550	402568	584989	376625	623456	691952	381949	376431	857604	326026	447435	204723
Allopregnanolone	38904.9	34112.3	36906.4	35738.6	41543.5	54372.9	51609.1	30163.8	63860.4	66667.9	40087	61583.4
Allopregnanolone	233526	258883	333996	257005	289992	255387	291370	305921	295289	399663	260079	329382
alpha-Phocaecholic acid	75375.9	79935.4	76556.3	91479.7	121638	71772.4	66757.1	111724	42514.1	38804.4	71059.4	82818.6
Androstanolone	25182.8	24143.3	15618.5	17698.6	14127.3	17992.7	23236.2	16456.8	9977.41	18148.5	64096.5	26031.2
Androsterone glucuronide	5671.97	4437.51	5679.26	3317.08	7550.45	3656.83	4747.63	5371.4	4374.4	4705.02	8230.38	5438.03
Anthraquinone	63208.5	115679	83438.6	50233	145086	46046.1	35005.9	79638	67335.4	48151	1.16733e+06	139520
Apiin	7901.93	13598.5	5944.54	6979.98	28179.8	4296.31	7375.46	12538.8	7834.15	6462.59	14251	7363.76
Arachidic acid	1.50294e+06	1.92827e+06	1.56608e+06	1.439e+06	1.63898e+06	1.54355e+06	1.31598e+06	1.48859e+06	1.18404e+06	1.32604e+06	1.1842e+06	1.34924e+06
Aspirin	7.06284e+06	5.364e+06	5.98361e+06	8.24366e+06	6.91408e+06	1.71376e+06	3.16849e+06	6.1572e+06	1.57989e+06	2.00583e+06	4.70285e+06	5.0224e+06
behenic acid	7901.09	23379.6	13689.2	101034	97455.1	4566.22	33822.6	8428.71	33995.3	18046.6	4189.86	3572.33
Benzoic acid	519295	558343	520355	486814	643588	455750	497453	538202	350625	346840	912462	529380
Biocytin	129869	84484	147885	202273	144011	73514	124759	159410	44094.1	64453.5	103237	140618
Biotinyl-5'-AMP	396711	3.03282e+06	3.94328e+06	5.83604e+06	3.0856e+06	1.63733e+06	2.07232e+06	3.73273e+06	2.06148e+06	2.16189e+06	3.61337e+06	3.43134e+06
Biphenyl	99860	96610.4	81129.8	92030.2	74544.8	84994.7	89193.9	72035.2	110596	93834.9	76734.4	90070
Bromobenzene	53730.1	51754.3	56709	40795.3	58712.8	46220.8	45609.2	72239.7	49834.2	63125	66503.8	70449.2
Burimamide	131268	129350	149735	142869	236587	55809.6	82217.7	136690	63420	67949.5	129931	136984
C8-HSL	1.03462e+06	961504	933981	883738	754082	1.27071e+06	931463	1.06307e+06	1.46924e+06	1.26233e+06	899904	814574
Caffeine	1.95133e+06	2.23044e+06	1.69574e+06	2.40826e+06	1.40422e+06	639044	944358	1.71954e+06	817822	897192	1.10758e+06	1.29532e+06
Caprylic acid	2.23242e+06	1.52767e+06	2.25418e+06	2.52903e+06	2.65084e+06	323862	248166	1.95945e+06	86270.2	131351	2.06994e+06	322710
capsanthin	37858.9	62557.3	69415	56288.3	54558.6	52121.7	45574.2	31143.4	69078.3	83634.3	38688.7	55586.4
capsanthin	1677.46	1848.84	6755.22	7705.62	7264.25	10166.9	1827.33	1901.79	2458.02	9285.79	5735.08	7784.84
chitobiose	25050.1	38159.5	37139.7	35881.5	45320.6	32973.9	36307.2	63681.8	12384.6	16921.4	30498.9	36651.8
Cholic acid	10636.9	17865.9	13386.5	4184.12	15305.4	7512.79	3215.1	4012.77	3372.76	3619.68	71521.3	3624.39
Cinnamaldehyde	301591	348280	352964	326454	206695	172618	192117	187549	163672	122859	279459	233227
Cinnamyl alcohol	192019	133260	226581	633554	582910	75387.4	103512	356531	52703.4	104976	122249	296222
Corticosterone	118814	123784	141571	137841	401276	153077	211543	206036	139049	174023	207634	223593
Cortisone	68226.8	94544.2	127778	92473	64727.5	101688	103250	159541	62372.5	56088.5	112015	126516
Coumarin	152330	138090	143737	203849	176833	55922.9	86468.4	149465	59336.1	73879.7	118704	119844
cuscohygrine	47473.7	58556.3	107966	51471.2	950300	94307.6	54729.7	52158.9	45573.6	48302.7	46084.9	72882.8
Cyclohexylamine	2.81997e+07	2.46803e+07	2.85071e+07	2.78768e+07	2.38713e+07	2.2176e+07	3.03899e+07	2.75592e+07	3.07179e+07	3.22107e+07	2.74192e+07	2.9679e+07
Daidzin	8075.49	21941.3	11483.1	9533.45	208993	17349	11734.3	15325.8	11908.7	9527.91	76022.8	12329.7
Decanoic acid	3.3627e+06	3.50723e+06	3.08577e+06	3.35161e+06	3.59438e+06	1.96097e+06	2.13268e+06	1.7197e+06	1.52638e+06	1.70078e+06	1.5848e+06	2.98721e+06
Desoxycortone	192364	270487	263957	190426	247788	876548	297533	218813	206791	180152	289798	251631
Desthiobiotin	17710.9	29509.4	17053.2	22096.6	90699	21593.9	11436.7	20841.5	40050.1	33047.5	150657	12476.6
D-Gluconic acid	299143	259174	395121	383262	405631	324910	350850	301228	264385	237049	373792	368843
Docosahexaenoic acid	105943	114813	160587	137835	73528.5	93048.6	96304.4	82804.9	58967.9	46078.3	183641	125968
dopamine	76981.8	85149.2	103673	50236.5	50346.9	31456.4	80390.4	125949	18441.9	17527.9	36596.6	32541.3
dUDP	35526	30778.2	38231.1	66400.2	52414.9	13565.9	27489.5	39449.2	11978.8	16210.5	40089.3	38278.4
Erucic acid	85681.3	156285	83372.5	98355.1	82356.2	103157	70687.7	85585.9	56895.6	68848.6	69275.9	45528.8
Eugenol	193179	216394	199731	200641	141489	93950.5	119173	137220	79970.5	81632.3	191250	157057
FLAVANONE	303818	308502	205408	180882	180380	86730.9	99683.6	180048	77101.9	112711	130906	156744
Fluorene	561415	277005	410387	840325	926425	78664.1	123080	594776	3743.64	95867.7	350775	590772
Formononetin	128675	133290	111126	171299	153208	32123.9	59048.3	156907	28799.4	47780.7	123437	137639
Genistein	9220.69	16185.2	16910.6	9006.35	25880.5	13257.1	7211.64	7543.73	8408.62	5642.54	75418.9	10285.7
Glycitin	43018.6	30113.9	16280.1	14924.7	129580	17611	9383.25	11641.7	13525.5	7973.46	45289.2	18364.1
Glycochenodeoxycholic acid	49372.4	65598.8	45153.6	35234.4	86708	41460.3	31990.2	49923.9	48582.8	27718.1	597922	44139.7
Glycocholic acid	13300.3	4355.3	11467.4	5436.15	18916.9	8071.37	2816.71	6945.76	3632.27	2848.17	90725.1	2897.09
Harmine	385866	416479	355741	396786	306467	423184	415544	396417	539840	524891	307264	470763
Hesperetin	6587.43	9483.76	11836.7	2668.18	80521.9	5996.55	5276.19	6245.74	5841.91	5758.56	30354.6	4414.28
Hippuric acid	76147.7	79670.4	111083	107054	135004	58108.9	90129.2	89192.9	29950.3	34617.9	233357	107314
Homovanillic acid	37536.4	50718.1	40621.4	33263.4	68594.4	31772.7	33254.7	40572.1	31549.8	37721.6	142028	39570.1
Hydroquinone	407253	362356	406075	582935	590247	140877	259327	377377	97001.2	126271	443884	395197
Icilin	107620	167262	106109	136877	77056.2	80943.5	110502	115528	127649	120165	81079	110432
Isoliquiritigenin	9889.88	18275.2	25947.6	9693.23	48295	8236.1	8176.23	10371.4	11537	3234.42	92421.1	9847.01
Isoniazid pyruvate	150340	118491	131111	184742	468494	59753.4	100615	158799	61968.6	48251.1	155992	123163
Jasmonic acid	527696	332346	533419	1.08031e+06	1.03005e+06	121066	235979	702940	75018.6	137522	421141	518842
Juvenile hormone III	333423	428960	406456	251796	363399	611826	520424	365580	601633	618079	389555	450633
Leukotriene B4	34456.3	18738.3	23818.3	20806.9	15535.6	9845.16	8615.32	7265.85	7001.07	6533.62	14510.6	11679.4
Lithocholic acid	5591.97	8560.94	7698.77	6814.54	14125.2	8899.24	2492.35	4369.76	4304.1	3308.65	52911.9	8576.67
L-Pyroglutamic acid	11521.4	12407.6	12955.1	11921.7	11919.4	11198.5	12425.9	16888.6	12945.3	12079.2	9884.68	12693.4
Luteolin	230368	85511.2	382084	317964	548545	214430	9974.59	6858.27	6159.43	3686.5	6623.79	6609.3
Mannopine	7494.49	10258	10102.5	8558.87	12452.5	12811	12622.6	13972.5	11177.4	13067.2	16077.7	64276.7
Menadione	129927	138059	151241	138206	136697	102688	149758	163636	81804.5	64052.8	76988.7	166124
Methanesulfonic acid	264499	243181	266220	418436	317771	132197	170077	261424	113112	74283	240115	234470
Methyl Jasmonate	31337.4	35634.1	21889.7	19765.5	19020.9	22927.9	48517	28464	30369.6	29646.8	19668.4	16333
Methyl salicylate	265056	121134	311831	144921	30328.5	89848.6	79645.1	139014	32740.9	52524.1	100573	97622
MPTP	218277	224972	346853	787549	552015	223572	159630	156599	144487	267331	257272	488314
MTIC	371033	324233	450828	187210	407702	354552	485494	495540	170469	259430	391428	458091
Myristic acid	5.96688e+07	9.37618e+07	1.22704e+08	7.06419e+07	6.58593e+07	8.52638e+07	7.87807e+07	1.05379e+08	1.08466e+08	1.20483e+08	6.94487e+07	8.78672e+07
N-Acetyl-L-aspartic acid	51095.3	47923.4	40763.9	38314.8	37561.6	41050.5	34444.3	39915.1	39161.8	34724.4	41413	44332.7
Naphthalene	235416	198350	237443	228826	203629	163747	223054	183811	210216	207770	194532	199924
Naphthyl-2-methyl-succinyl-CoA	15233.4	4728.49	5241.45	4464.09	3562.63	2793.1	2859.99	1987.7	1965.86	3375.08	3575.1	1419.63
Nicotinuric acid	14742.8	27299.7	13128.3	14693.8	20992.7	30949.3	19324.5	26764.2	33791.8	41341.9	30624	11549.3
Oleic acid	43687.5	338163	98104.7	111818	3.04578e+06	69199.9	59845.1	1.25858e+06	50022.9	56737.5	55370.4	49650.3
Oleoylethanolamide	64580.3	1.56501e+06	40461.3	48198.4	49046.8	36642.4	36308.1	33294.3	36919.9	61064	31621.1	38610.5
Ononin	6985.47	14209.8	8638.66	6786.03	128635	8603.15	10795.4	14099.5	8715.73	6485.07	37411.8	9986.88
Oxytetracycline	2.56475e+06	4.02986e+06	3.14981e+06	3.80537e+06	3.99235e+06	1.8295e+06	2.70513e+06	3.74331e+06	3.30228e+06	3.17624e+06	3.18945e+06	4.06214e+06
Palmitoleic acid	73330.7	90709.9	64823.7	81731.3	112610	154398	86115.8	98032.8	164146	216373	113457	101359
Panthenol	85179.6	103004	100672	82297.5	73548.6	85416.9	69238.7	73249	77755.2	83902	64779.6	77214.3
Paracetamol	92696.9	166440	135803	80795.3	122323	58545.8	92034.3	124266	110037	53112.7	69704.7	67314
p-Chloroacetophenone	583225	595399	734741	497726	1.05846e+06	1.52718e+06	781710	992272	1.98018e+06	846400	983151	608198
p-Cresol	558175	290188	376477	772039	632434	119827	191660	676426	121136	146798	316499	445506
phenylamine	2.23852e+06	1.85928e+06	2.15057e+06	1.85109e+06	1.39348e+06	1.78984e+06	2.10019e+06	2.52052e+06	2.3502e+06	1.92759e+06	1.33974e+06	2.00955e+06
Phosphoric acid	1.28307e+06	1.48239e+06	1.89666e+06	1.73316e+06	2.0659e+06	893394	1.87404e+06	1.35228e+06	473997	756928	1.92518e+06	1.65803e+06
Piceatannol	4.91079e+06	5.08385e+06	4.87984e+06	5.46416e+06	4.41588e+06	3.56724e+06	4.49783e+06	5.41715e+06	4.22367e+06	4.78008e+06	2.59985e+07	5.24816e+06
Pravastatin	1843.55	1562.32	2760.77	2549.22	1661.28	3578.48	3867.2	2852.12	3386.11	10130.3	2167.57	3731.72
Propionic acid	6.9121e+06	7.20342e+06	7.86788e+06	7.30495e+06	6.15672e+07	8.20283e+06	8.8319e+06	1.21161e+07	9.04531e+06	8.72834e+06	7.75333e+06	9.00048e+06
Pseudopelletierine	29691	37158	32061	29874.7	100152	32645.1	29612.2	31806.6	49124.4	38612.2	162299	24098.9
p-Xylene	1.43532e+06	1.10095e+06	1.92617e+06	1.69361e+06	1.60323e+06	1.05985e+06	1.68313e+06	1.65612e+06	970947	1.17652e+06	1.47371e+06	1.68257e+06
Pyridoxal	15419.7	16201.4	18332	12426	27007.5	11485.8	11961.5	13839.9	10432.3	13559.8	104623	12294
Pyridoxal	39004	32062.1	34827	31391.1	46833.1	18578.5	40200.8	44781.8	14432.5	20608.2	27342.1	26613.6
Quercitrin	9788.33	11377.2	9379.99	10740.8	1.24632e+06	16438.4	16722.3	14856.3	9714.41	16998.8	35159.8	22525
Rutin	2.04903e+06	2.6062e+06	3.16914e+06	4.46625e+06	2.88142e+06	1.5749e+06	2.34228e+06	2.74831e+06	2.36076e+06	2.44816e+06	2.91329e+06	3.05422e+06
Salicylate	295212	314918	490515	291322	378086	166361	280953	337568	114261	155017	260409	248440
Sinapyl alcohol	628445	332452	594487	429319	1.2454e+06	168259	170865	596734	83370.9	181687	227217	323363
Sparfloxacin	64959.4	59773.7	80512.7	111761	82717.8	84536.7	52552.5	81234.2	28042.5	39511.6	85197.2	105546
spheroidene	146687	161850	161892	155049	236809	136980	144082	96471.1	204349	234443	146257	194847
spirilloxanthin	97034.1	123385	134940	98243.4	92282.6	121473	101128	60287.7	115440	92440.2	75536	83153.3
Stearic acid	1.288e+08	1.1748e+08	1.35e+08	1.26223e+08	1.42739e+08	1.36165e+08	2.94117e+07	1.31001e+08	1.19359e+08	1.32839e+08	1.18182e+08	1.1845e+08
Styrene	1.16186e+06	1.08235e+06	1.22347e+06	1.07796e+06	1.03942e+06	1.05861e+06	1.02022e+06	1.09945e+06	1.06398e+06	1.1768e+06	977246	1.01569e+06
Sucrose	242629	265242	172155	283293	152164	81308.4	124238	234171	98973.2	107214	150559	148684
Sulfuric acid	7.76922e+07	8.64536e+07	7.89524e+07	7.23838e+07	8.42736e+07	8.77654e+07	1.06884e+08	1.02972e+08	1.20311e+08	1.10241e+08	8.97053e+07	8.67642e+07
Taurochenodeoxycholic acid	8882.85	9112.76	5555.42	6289.25	5574.32	3786.37	3419.74	2425.23	3799.85	3964.04	4498.73	3142
Testosterone	82393.9	94100	64315.3	95097.3	72316.2	31455.9	44148.1	71520.6	20635.2	26819.3	71654.4	71322.7
Testosterone glucuronide	11291.2	12752.5	10516.6	10170.8	10144.2	8666.58	8856.92	11298.2	9514.31	9899.43	64804.2	9896.89
Tetralin	322214	272049	309842	287788	402252	179475	336323	244201	86000	117874	264759	260487
tetrangulol	8471.55	17031.8	9018.5	5719.23	14160.3	6139.54	5262.65	16863.2	4669.46	6595.16	381792	8706.99
Toluene	515881	479195	494024	393536	835000	292814	566396	471379	97701.6	167606	358025	337601
Toxopyrimidine	119824	116165	120954	114312	52703.3	117424	47753.7	52057.9	48157.6	50933.1	42363.2	47269.2
Traumatic Acid	16843.7	12952	15140.2	20106.9	26900.1	14764.3	15928.1	19685.6	15930.9	13107.1	89496.5	15147.8
Traumatic Acid	4441.76	3926.56	9537.34	6165.37	13325.5	4230.32	6204.67	9914.27	6757.85	6709.81	50008.7	7092.86
Triethanolamine	71741.4	46596.6	65645.5	235445	32159.8	36720.2	62831.7	54618.2	20594.2	34858.6	24547.6	66268.8
Trigonelline	6054.72	9653.75	7937.88	8174.55	47099	4867.74	4849.18	6369.29	7692.93	6308.56	28293.9	5351.41
Trimethylamine N-oxide	24733.7	204686	71578.1	85778.4	318358	191753	53801.2	60820.3	72771.9	70718.9	405474	29051
Triphosphoric acid	76924	98332.8	67136.2	127808	78914	75897.3	74060	54662.3	67004.9	77387.4	52136.7	60142.6
Tropine	67792.7	88074.9	91924.3	81681.4	140756	72996.1	135375	78741.9	40099	45515.8	98045.2	97985.2
Tyramine	49682.4	57664.5	103708	69375.7	91762.2	39874.9	40491.1	47129.7	15987.1	19911.7	57392.2	59283.6
Valproic acid	1.38137e+07	1.22896e+07	1.56951e+07	1.76998e+07	1.44337e+07	1.30971e+07	1.75528e+07	1.71822e+07	3.53474e+06	5.7092e+06	1.31124e+07	1.59121e+07
Vanillin	3.18955e+06	3.57805e+06	5.07923e+06	3.46064e+06	4.45474e+06	1.89186e+06	3.42444e+06	3.57293e+06	1.72789e+06	2.02788e+06	3.29193e+06	3.20988e+06
Vanillin	692978	814768	1.2503e+06	682844	887853	415118	693610	776723	313209	403057	106819	576663
Xanthohumol	4350.41	7170.25	4598.81	4601.74	7048.31	3754.97	5419.97	6900.73	4311.03	4178.95	64704.7	3994.81
Zeaxanthin	1.16632e+06	1.44865e+06	1.67554e+06	1.3668e+06	1.27272e+06	1.23451e+06	1.57183e+06	873541	1.57948e+06	1.64045e+06	1.02298e+06	1.504e+06
Table S2 The list of identified metabolites in algal cells
	C1	C2	C3	C4	C5	C6	T1	T2	T3	T4	T5	T6
(2'S)-Deoxymyxol 2'-alpha-L-fucoside	3121.53	42480.1	4774.44	5147.95	4949.86	9543.44	5404.84	5488.29	6771.24	6378.41	4725.99	6029.91
10,16-Dihydroxyhexadecanoic acid	350651	602170	362632	111167	416734	71083.1	280788	138842	130667	115287	74770.3	121275
13(S)-HPODE	288542	643599	751654	427260	550930	558202	267146	593736	450119	336624	256881	648863
13-KODE	826491	1.35202e+06	1.13801e+06	468662	1.22144e+06	822172	722178	1.72963e+06	1.10818e+06	610705	1.54052e+06	2.24504e+06
2'-Deoxyadenosine	22745	99897.4	25483.9	11129.6	34966.6	35152.9	8654.08	26363.9	18180.9	24659.7	10464.4	24460.7
2-Methylnaphthalene	209591	96834	116204	79057.4	74455.3	57604.7	64714.3	84159.1	72095.3	91184.1	115006	85757.3
2-Naphthalenesulfonic acid	1.12972e+07	2.3528e+07	3.76329e+06	1.95702e+07	7.65916e+06	1.53087e+07	9.75354e+06	1.02364e+07	8.77923e+06	7.20671e+06	9.50567e+06	8.98619e+06
2-Naphthol	285026	413583	479956	740083	490571	488316	309626	500622	506236	503572	551212	397039
Acetyl-CoA	880085	256983	2.7558e+06	1.48406e+06	2.35213e+06	4.861e+06	173500	223499	261029	212141	256172	312516
4-Oxoproline	218881	243156	462048	187068	229326	441381	181153	148259	371384	198182	206239	355834
5-Aminopentanamide	178232	232324	71817.6	229556	123455	132920	232346	174489	131433	132240	197684	89982.5
6-Deoxyerythronolide B	1.72524e+06	1.07707e+06	996587	834557	744608	516488	625471	529390	580113	750162	790591	573804
8,8a-Deoxyoleandolide	46389	38575.6	30532.4	28466.8	26406.9	23645.3	22529.8	33458	35433	31762.6	47183.5	43386.3
Abietic acid	233509	312971	421781	269419	339621	369416	332568	410874	346089	368438	479139	481125
Acetylcholine	338800	735606	568856	406822	437820	549858	336414	513817	383905	262244	476480	545547
4-Guanidinobutyric acid	235777	306875	199131	159783	133797	84579.7	191735	261678	246822	224234	188105	192093
Acrylic acid	3.24502e+06	4.52425e+06	4.1729e+06	3.40176e+06	4.76192e+06	4.75658e+06	552249	749546	602524	470577	661972	791582
Adenine	4.65753e+06	1.27824e+07	4.46012e+06	4.4815e+06	4.13661e+06	2.9459e+06	666744	1.16343e+06	447347	758014	493401	823835
L-Glutamic acid	3.22774e+06	7.93047e+06	3.31149e+06	2.61566e+06	3.43531e+06	1.89352e+06	344880	569071	202213	370718	204092	427860
Adenosine 5'-monophosphate	503529	579420	1.09614e+06	296826	255840	234944	195638	253666	459808	295218	520189	475443
alpha-Ketoglutaric acid	1.05981e+06	1.21797e+06	1.16292e+06	1.03539e+06	2.7413e+06	4.39597e+06	1.79929e+06	278064	1.39018e+06	17445.4	916047	447051
Gallic acid	2922.39	3651.21	4300.87	4836.4	3859.82	8593.34	48675.3	69647.1	45144.8	56945.6	57878.6	51989.1
Allicin	106841	77722.2	26491.9	172787	147400	76776.4	467312	120950	131471	111425	104591	79186.1
Adrenic acid	188953	322493	193289	144166	138620	397012	155041	388071	264287	299830	353411	662955
Oleic acid	54848.3	36625.2	49797.8	11907.3	33920.6	26089.5	159520	184170	68436.1	114925	176375	284060
Anatalline	6262.97	14594.5	15377.2	9340.69	88349.3	11921.2	7560.84	10487.7	10045.3	5437.32	4094.13	7552.68
Androstanolone	648989	1.11635e+06	772764	169019	996438	210547	722639	326499	522311	315803	296991	390522
Arachidonic acid	3.52156e+06	3.33857e+06	4.92006e+06	1.29405e+06	2.47937e+06	1.35727e+06	717095	1.27668e+06	875140	753572	1.21531e+06	1.76946e+06
Avermectin B1a	9202.55	2411.2	3133.83	2281.58	3130.5	3330.14	2273.94	2495.21	2463.49	2669.89	2965.6	2653.43
Azomycin	15798.9	28737.1	21251	15894.4	17839.3	28725.4	14558.8	25325.3	21322.7	14473.7	8771.07	6607.26
beta-2,3,5,6-Tetrachloro-1,4-cyclohexanediol	58407.7	93303.3	54251	114341	173440	234634	168367	175196	151325	150421	125432	157165
tetrahydrocortisol	3.60622e+06	5.58309e+06	5.91179e+06	2.71058e+06	3.71414e+06	9.65746e+06	3.34e+06	6.28523e+06	7.11418e+06	4.73127e+06	5.93934e+06	7.76941e+06
Caffeine	20999.6	46139.9	66598.4	63622	38057.9	71393.6	63937	54314.8	49237	41262.2	29392.7	37728.1
Methyl Jasmonate	803249	1.10093e+06	1.27102e+06	1.72183e+06	1.51685e+06	2.10687e+06	1.13406e+06	1.00434e+06	1.18915e+06	1.1166e+06	812152	1.11232e+06
monodechloroaminopyrrolnitrin	2.20101e+06	2.68119e+06	3.36216e+06	1.75303e+06	1.05825e+06	1.47763e+06	1.27709e+06	1.58469e+06	2.63427e+06	3.94655e+06	1.97452e+06	4.34875e+06
Choline	1.15503e+07	2.49932e+07	9.00495e+06	2.17988e+07	1.33466e+07	2.15146e+07	1.26583e+07	1.3166e+07	1.48558e+07	9.14895e+06	1.42942e+07	1.16815e+07
Cinnamaldehyde	214019	96785.3	95371.2	71591.2	63688.4	52437	56431.8	67415.7	52027.9	91179.7	103491	51442.3
Coproporphyrinogen III	87375.8	46766.5	43308.2	40396.4	27875.3	8382.26	13580.3	45002.1	32085.7	21960.3	40921.4	63831.8
Cortisol	19697.4	60968.6	46121.7	42567.6	42627.8	69855.5	71990.6	82462	53153.5	77190.4	56214.2	86468.2
Cytidine	118235	79220.1	70901.8	34752.3	38812	90190.5	48754.6	86432	86117.5	66379.1	91651.9	143243
Daidzein	18861.6	38742.4	52731.1	67493.1	45567.1	69329.9	27992.7	46393.1	43476.2	33555.8	30926.2	24443.1
deacetylvindoline	13856.8	17045.2	22941.2	28183.8	44326.4	27387.1	4734.62	4891.08	5421.69	4924.17	3797.18	4883.61
Decanoic acid	454897	1.17944e+06	1.23738e+06	1.43877e+06	1.01196e+06	1.10944e+06	2.02861e+06	1.24099e+06	1.04535e+06	871744	1.03329e+06	765432
Delphinidin	294861	336749	427542	179130	256568	497019	196685	446505	389958	251363	227032	333750
Deltorphin B	110781	16718	17058.1	11052.1	42339	97640.3	16667.7	14692.6	18209.9	17798.6	16654.9	17919.2
Deoxycholic acid	282678	464085	786525	866310	518164	1.0616e+06	424301	725112	691366	496913	390007	469719
Desthiobiotin	27677.2	339506	44113.6	76115.5	57999	94132.6	247397	59228.1	56706.3	41159.2	42878.7	39958.4
Docosahexaenoic acid	3.80327e+07	2.46141e+07	3.29515e+07	7.21276e+06	1.71471e+07	1.09673e+07	4.08474e+07	4.46446e+07	2.40946e+07	3.62814e+07	5.06755e+07	5.42833e+07
Ecdysone	16262.7	23235.7	39617.6	31296.6	44591.7	93611.6	20523.5	18985.1	29047.6	25512.2	20818	19742.9
Eicosapentaenoic acid	7.00234e+06	8.401e+06	8.3319e+06	2.98213e+06	4.25256e+06	1.40394e+06	2.29759e+06	4.88465e+06	2.84849e+06	2.90765e+06	4.42464e+06	4.25187e+06
Glutaric acid	11433.8	5490.45	20037.1	2904.33	2881.1	34552.6	2490.27	2804.31	2819.14	2723.5	2207.13	2576.35
Arachidonic acid	307311	525842	543179	811190	590725	646851	156235	297822	243457	190694	248787	301729
glycerin	5848.76	7490.54	10794.2	8085.11	7762.88	15476	6747.33	8575.41	9126.8	9139.94	5365.16	6704.81
Glycitin	26024.8	31006.1	42662.2	125004	104152	132807	57637	78046.7	61397.7	46946.8	40833.4	34446.4
Glycochenodeoxycholic acid	15571.4	18912.8	30935	40097.8	18430.2	32684	15375	14082.8	19162.3	11407.3	16480.6	10821.3
Guanine	1.51117e+06	2.90472e+06	1.79109e+06	892555	1.58129e+06	2.27595e+06	514501	1.3388e+06	1.03117e+06	707358	1.00079e+06	1.43348e+06
Hypoxanthine	1.30513e+06	1.71888e+06	1.35222e+06	426100	833653	2.87801e+06	380751	970510	1.35151e+06	77598.4	1.1632e+06	2.21765e+06
Jasmonic acid	126538	238981	81249.4	101770	94026	79171.9	18001.1	20483.8	20661.4	18829.1	14746.2	27399
Leukotriene B4	83032.1	26198.8	13116.7	37038.8	30357.4	13373.9	45005.6	139298	81315.8	34080.2	305188	20627.9
Adenosine	2.13563e+06	2.44241e+06	3.29425e+06	1.21208e+06	2.21401e+06	4.1061e+06	1.27222e+06	1.7809e+06	3.23266e+06	1.81657e+06	2.09947e+06	3.2977e+06
Lithocholic acid	31009.3	85931.4	132673	156742	51792.6	142561	52720.6	67048.2	34216	27929.4	21336.2	34126
L-Pyroglutamic acid	452067	697499	438464	563330	407278	1.4428e+06	421881	628642	530325	821411	687764	1.19662e+06
L-Saccharopine	608200	863419	1.22735e+06	1.0889e+06	1.04919e+06	333502	923346	1.1228e+06	1.22438e+06	1.2095e+06	990710	1.1769e+06
Lumichrome	278769	204724	108306	112683	141766	141024	60278.4	73884.5	75391.5	122021	97851.1	62834.5
Luteolin	27212.6	13578.2	11605.7	6810.37	6322.78	8354.76	4.4626e+06	5.36757e+06	5.36509e+06	457586	5.63189e+06	5.69472e+06
Maleamic acid	22156.5	75866.8	71528.8	37165.2	39481.7	81670	24773.6	40945	15154.7	40885.7	36103.7	71067.6
Mannopine	8330.65	18152	22407.9	21262.2	16913.8	26430.7	31524	15075.6	20861	18033.1	20600.4	18865.7
Menadione	24401.5	10736.4	21453.4	28244.5	16525.5	10447.6	168588	13451.5	19659.5	13371.3	21001.8	7292.59
Caprylic acid	105401	104611	118356	175832	201543	127957	51096.1	79134.3	58720.9	44849.9	52818.5	59289.3
Cholic acid	1.28079e+06	1.20039e+06	1.63873e+06	676874	857464	1.32284e+06	113413	240243	148212	176344	265637	358894
Myristic acid	664865	776418	873560	582738	500929	843471	1.09661e+06	881824	1.05002e+06	958410	961086	888965
Myxalamid S	1.09441e+06	5454.27	22767.7	4315.6	65807.1	55295	38621.6	6311.99	16501.4	13942.9	40152.4	35408.7
N-Acetylbialaphos	268873	149641	161266	141224	86541.6	38316.8	75475	240184	179863	151503	233407	238011
N-Acetylneuraminic acid	23540.3	40461	76183.5	37227.9	16662.7	15456.1	10399.4	10352.6	12258.8	9926.49	10473.2	9917.41
Neopterin	381409	969156	318103	432458	238148	610333	184232	996511	516978	654653	588848	493925
Nicotinic acid	2.85123e+06	958830	1.20715e+07	7.05353e+06	9.09766e+06	1.12792e+07	4.22956e+06	9.37587e+06	3.02007e+06	5.14018e+06	7.35886e+06	1.01183e+07
NPC	796063	406441	577538	71698.9	151420	135966	170134	180488	132917	46150.3	83188.4	52256.2
Anandamide	1.77118e+08	2.65364e+08	2.53549e+08	2.64519e+08	2.41795e+08	3.45177e+08	1.47333e+08	7.70897e+07	1.83079e+08	8.13591e+07	1.56647e+08	1.26854e+08
Palmitoleic acid	4.38013e+07	4.73182e+07	4.91319e+07	2.70637e+07	5.59776e+07	2.12012e+07	7.65419e+07	1.01737e+08	6.1706e+07	9.797e+07	9.4243e+07	8.80128e+07
Panthenol	190194	406420	125797	324248	227834	263040	322246	349817	234643	214949	367916	396176
p-Chloroacetophenone	91824.7	206696	213520	164257	193174	158726	104221	120114	135025	166734	195364	128507
Phenol	525319	529206	737366	222748	1.07957e+06	1.09945e+06	698495	503761	425483	519597	420597	514837
Pheophorbide A	7495.22	50613.1	26958.8	25404.2	13640.2	18030.5	9212.66	13506	11047.2	12070.5	8569.89	14567.3
Phloroglucinol	70220.1	67860.1	109067	114233	162261	137579	87269.1	132435	55845.7	93060.4	94086.3	163253
Phoenicoxanthin	270749	208865	726064	23711.9	56659.4	251929	12792.8	61848	147648	109110	602886	1.64059e+06
Phosphoric acid	6.24678e+07	2.40158e+08	5.94111e+08	2.38506e+08	3.44358e+08	5.48101e+08	2.16256e+08	3.31128e+08	4.10028e+08	4.21675e+08	2.26672e+08	3.61427e+08
Picolinic acid	1.35285e+06	2.61061e+06	1.33747e+06	1.38439e+06	1.25443e+06	1.95386e+06	459994	979161	861913	572113	638857	966608
Pseudopelletierine	23272.1	234892	28407.4	51115.3	61043.2	55734.2	114820	46786.1	43315.6	37998.5	23664.5	22122.3
Psychosine	905327	227969	477161	357593	157951	318195	273947	258380	298136	456031	740690	328359
p-Xylene	201090	76219	102350	74284	71271.6	60835	72480.5	82095.8	58063.6	75375.5	89444.3	79252.4
Pyruvic acid	189.962	394.831	271.527	366.662	342.078	553.98	343.281	303.405	361.889	631.57	887.783	2704.79
Stearic acid	5910.65	9257.99	12135.6	10120.7	8414.91	12519.3	26407.1	14757.8	17260.3	26332.6	40802	24494.3
Salicylate	95700.6	116084	284884	153543	127916	231836	378291	199708	213221	264670	206078	155348
Quercitrin	2.76327e+06	2.87119e+06	4.64999e+06	2.66366e+06	3.65514e+06	1.33612e+07	2.36202e+06	2.9197e+06	5.94181e+06	4.54832e+06	1.84845e+07	3.18027e+06
trans-Anethole	182518	121766	234047	71040.9	177062	138242	190040	364596	252252	293815	251419	458310
Styrene	737673	223114	329812	237919	214257	160979	174200	214452	174253	238637	314680	224698
Testosterone	23254.7	49164.1	28498.4	34265.4	23600.7	30498.5	33605.2	64692.5	31782	28072.8	29222.8	52204.5
Betaine	13235.1	7737.87	5182.49	18453.5	7405.32	9915.54	112923	207408	111212	88382.1	76235.2	43684.9
Tetralin	298569	132005	142613	102160	82395.5	70305.2	78713.5	105321	74590.7	112832	105554	84978.5
Toluene	279379	132820	152099	123282	109480	93678.3	90617.5	122020	89444	113676	157042	128117
Sterculic acid	148992	91843.2	119269	59829.4	113182	147561	38880.1	45127.3	58777.5	43655.9	51131	57106
Traumatic Acid	420640	1.00426e+06	316170	824838	511649	968162	377385	398093	341234	237040	240093	206302
Trehalose-6,6'-dibehenate	41561.9	36762.7	28634.9	23976.2	15594.8	35470.2	14363.5	29420.5	48699.7	36532.8	22097.7	38643.8
Trigonelline	5.41516e+07	9.31575e+07	8.8163e+07	5.58701e+07	3.75465e+07	6.26363e+07	2.74518e+07	4.38784e+07	2.81182e+07	3.90142e+07	3.92734e+07	5.00136e+07
urobilinogen	5842.16	9674.72	14122.1	22820.6	14875.7	30447.1	16062.5	12770.6	11738.7	6684.85	8815.2	7300.83
Vitamin A	43638.4	14106.9	18994.1	7703.56	37507.9	24872.2	12043.2	15672.9	8498.29	11393	10716.7	19793.5
